# Supplementary material for: Asymmetric birth and death of type I and type II MADS-box gene subfamilies in the rubber tree facilitating laticifer development
Source: PLoS One. 2019 Apr 1;14(4):e0214335. doi: 10.1371/journal.pone.0214335 (PMC6443149; doi:10.1371/journal.pone.0214335)
Supplement: S1 Table — (XLSX) [file pone.0214335.s003.xlsx]

## Sheet: Sheet1
S1_Table. Primers used in real-time qRT-PCR
Gene	Forward primer (5'-3')	Reverse primer (5'-3')	Notes
HbMADS1	TGAGCATGAACGAGGAAGGC	TGAGAATCAGTGATCGCGGG
HbMADS10	TTGAAGCTGGACTTACGCGT	TCTTCCTGTTGGACAGCGAC
HbMADS15	AGCCGCTTTGTTCTGTGTCT	AAGCTTTCATCCCAGCACCA
HbMADS39	CAACATCAGATCGGAAGCCC	TTACGCTCAAGCCAGAGAGC
HbMADS40	TGAGCACCAAGGAGCTTGAG	ACATGCTTTGCTCACCACCT
HbMADS46	CAGGCAGGTCACGTTTGGTA	TCTGTGTCTCGTAGCCTGGT
HbMADS59	CTTACAGCGATCTCAGAGGC	CCTGATTTGATTGAGGGATG
HbMADS66	TCATCCTAGGGCCAAATTTA	TCTTGGTTTTTCCTTCGCTC
HbMADS76	CGCTGGCGAAAACGGAATAG	GCCACTCCTTTGTTGCTGTG
HbMADS81	ATTCCAATCCCATGCCTGCA	TCCAACTGCAAGTGAGGTCC
HbMADS84	AGGATCGCCAAAGCCAATGA	CCGCTTGGGAATTAGCTTGC
eIF1Aa	GCGTGACTATCAGGACGACAA	CAAGACCTCCAGCAATACCCT	Reference gene
