# Supplementary material for: Asymmetric birth and death of type I and type II MADS-box gene subfamilies in the rubber tree facilitating laticifer development
Source: PLoS One. 2019 Apr 1;14(4):e0214335. doi: 10.1371/journal.pone.0214335 (PMC6443149; doi:10.1371/journal.pone.0214335)
Supplement: S3 Table — (XLSX) [file pone.0214335.s005.xlsx]

## Sheet: Sheet1
S3_Table. MADS-box genes identified in the rubber tree
Gene name	accession	Scaffolds	Gene length (bp)	Protein Size (aa)	Protein MW	PI	Exon no.	Intron no.	Types	Group	subgroup
HbMADS1	MG922673	Scaffold0269	3409	329	37512.4	6.11	11	10	Type II	MIKC*	S-clade
HbMADS2	MG922674	Scaffold0782	9079	217	24988.6	9.53	10	9	Type II	MIKCc	TM3
HbMADS3	MG922675	Scaffold0195	7209	237	27536.4	9.88	8	7	Type II	MIKCc	SQUA
HbMADS4	MG922676	Scaffold0673	22900	210	23691	8.14	9	8	Type II	MIKCc	STMADS11
HbMADS5	MG922677	Scaffold0339	14254	220	24981.5	8.13	9	8	Type II	MIKCc	STMADS11
HbMADS6	MG922678	Scaffold0451	6097	255	29265.2	8.42	8	7	Type II	MIKCc	AGL15
HbMADS7	MG922679	Scaffold0824	35781	205	23654.3	8.89	7	6	Type II	MIKCc	FLC
HbMADS8	MG922680	Scaffold0912	11651	214	24801.6	9.98	8	7	Type II	MIKCc	TM3
HbMADS9	MG922681	Scaffold0677	1052	265	29885.1	9.84	1	0	Type I	Mα	Mα
HbMADS10	MG922682	Scaffold0784	12187	227	25754.7	9.51	9	8	Type II	MIKCc	STMADS11
HbMADS11	MG922683	Scaffold0412	21742	230	26445.6	9.92	8	7	Type II	MIKCc	TM3
HbMADS12	MG922684	Unknown	Unknown	234	27052.7	9.92	Unknown	Unknown	Type II	MIKCc	SQUA
HbMADS13	MG922685	Scaffold0997	17314	215	24735.4	9.8	7	6	Type II	MIKCc	TM3
HbMADS14	MG922686	Scaffold0796	17306	226	25408.3	8.71	9	8	Type II	MIKCc	STMADS11
HbMADS15	MG922687	Scaffold0776	5345	358	40748.1	8.17	12	11	Type II	MIKC*	P-clade
HbMADS16	MG922688	Scaffold1599+1612	56497	264	30170.3	8.93	8	7	Type II	MIKCc	FLC
HbMADS17	MG922689	Scaffold2068	6571	371	41814.3	8.64	13	12	Type II	MIKC*	P-clade
HbMADS18	MG922690	Scaffold0340	5567	351	39568	9.06	12	11	Type II	MIKC*	P-clade
HbMADS19	MG922691	Scaffold1866	21400	239	27594.5	9.9	9	8	Type II	MIKCc	AGL17
HbMADS20	MG922692	Scaffold0302	2408	207	23972.1	10.61	8	7	Type II	MIKC*	P-clade
HbMADS21	MG922693	Scaffold0546	8300	371	41953.2	7.9	13	12	Type II	MIKC*	P-clade
HbMADS22	MG922694	Scaffold0386	6868	255	28975.8	8.16	8	7	Type II	MIKCc	AGL15
HbMADS23	MG922695	Unknown	Unknown	223	25743.3	9.58	Unknown	Unknown	Type II	MIKCc	AGL2
HbMADS24	MG922696	Scaffold2674	6424	227	25788.1	6.28	9	8	Type II	MIKCc	AGL2
HbMADS25	MG922697	Scaffold0958	28394	243	27885.7	9.7	9	8	Type II	MIKCc	AGL17
HbMADS26	MG922698	Scaffold0004	34860	226	25995.6	10.12	9	8	Type II	MIKCc	AGL17
HbMADS27	MG922699	Scaffold1173	782	177	20501	6.93	1	0	Type I	Mα	Mα
HbMADS28	MG922700	Scaffold0703	569	179	20261.9	6.39	1	0	Type I	Mα	Mα
HbMADS29	MG922701	Unknown	Unknown	227	26485.3	10.09	Unknown	Unknown	Type II	MIKCc	DEF
HbMADS30	MG922702	Scaffold1676	20114	205	23401.1	9.93	8	7	Type II	MIKCc	FLC
HbMADS31	MG922703	Scaffold0041	1010	202	22464.6	8.97	1	0	Type I	Mα	Mα
HbMADS32	MG922704	Scaffold0412	8613	215	24725.6	10.26	10	9	Type II	MIKCc	TM3
HbMADS33	MG922705	Scaffold0105	3152	204	23588.2	10.64	8	7	Type II	MIKCc	OsMADS32
HbMADS34	MG922706	Scaffold2786	7404	312	35927.2	10.44	9	8	Type II	MIKCc	AG
HbMADS35	MG922707	Scaffold0624	19255	212	24704.2	9.43	8	7	Type II	MIKCc	TM3
HbMADS36	MG922708	Unknown	Unknown	234	27113.8	10.08	Unknown	Unknown	Type II	MIKCc	SQUA
HbMADS37	MG922709	Scaffold1741	5405	241	28162.2	9.24	8	7	Type II	MIKCc	SQUA
HbMADS38	MG922710	Scaffold1741	11126	241	27951.7	9.3	8	7	Type II	MIKCc	AGL2
HbMADS39	MG922711	Scaffold0776	30284	241	27603.6	10.13	11	10	Type II	MIKCc	AGL17
HbMADS40	MG922712	Scaffold0048	7432	240	27596.3	9.53	8	7	Type II	MIKCc	AGL2
HbMADS41	MG922713	Scaffold0012	4488	202	23093.9	8.53	7	6	Type II	MIKCc	AGL12
HbMADS42	MG922714	Scaffold0370	14801	201	23308.7	10.15	7	6	Type II	MIKCc	AGL12
HbMADS43	MG922715	Scaffold1181	1272	194	22474.6	10.05	1	0	Type I	Mγ	Mγ
HbMADS44	MG922716	Scaffold0824	6269	226	25880.7	9.89	8	7	Type II	MIKCc	AGL2
HbMADS45	MG922717	Scaffold0164	8701	190	22317.8	10.24	7	6	Type II	MIKCc	SQUA
HbMADS46	MG922718	Scaffold0195	5335	242	27571.4	9.49	8	7	Type II	MIKCc	AGL2
HbMADS47	MG922719	Scaffold0385	2361	383	44060.1	8.15	2	1	Type I	Mβ	Mβ
HbMADS48	MG922720	Scaffold0398	2385	227	26332.9	9.98	7	6	Type II	MIKCc	DEF
HbMADS49	MG922721	Scaffold0048	11310	246	28582.7	9.87	8	7	Type II	MIKCc	SQUA
HbMADS50	MG922722	Scaffold0769	857	193	22425.6	10.11	1	0	Type I	Mγ	Mγ
HbMADS51	MG922723	Scaffold0868	762	182	21276	5.08	1	0	Type I	Mβ	Mβ
HbMADS52	MG922724	Scaffold0520	6610	243	28002.9	9.68	9	8	Type II	MIKCc	AGL2
HbMADS53	MG922725	Scaffold0073	2680	212	24974	9.3	7	6	Type II	MIKCc	GLO
HbMADS54	MG922726	Scaffold0520	5895	252	29202.3	9.37	8	7	Type II	MIKCc	SQUA
HbMADS55	MG922727	Scaffold0985	764	212	23822.2	10	1	0	Type I	Mα	Mα
HbMADS56	MG922728	Scaffold0382	993	330	37379.5	8.39	1	0	Type I	Mβ	Mβ
HbMADS57	MG922729	Scaffold0377	5689	242	28327.5	9.45	8	7	Type II	MIKCc	SQUA
HbMADS58	MG922730	Scaffold1207	9601	241	27639.3	10.16	9	8	Type II	MIKCc	AG
HbMADS59	MG922731	Scaffold0164	4532	242	27576.5	9.28	8	7	Type II	MIKCc	AGL2
HbMADS60	MG922732	Scaffold0073	681	200	22635.5	6.13	1	0	Type I	Mα	Mα
HbMADS61	MG922733	Scaffold1676	7406	243	27866.8	9.52	8	7	Type II	MIKCc	AGL2
HbMADS62	MG922734	Scaffold1091	2492	343	38403.1	5.2	11	10	Type II	MIKC*	S-clade
HbMADS63	MG922735	Scaffold0893	3285	224	26169.5	9.5	7	6	Type II	MIKCc	DEF
HbMADS64	MG922736	Scaffold0016	1953	226	26273.8	9.86	7	6	Type II	MIKCc	DEF
HbMADS65	MG922737	Scaffold0063	3460	234	27457.4	9.09	7	6	Type II	MIKCc	GGM13
HbMADS66	MG922738	Scaffold0490	1331	296	33843.1	10.22	1	0	Type I	Mβ	Mβ
HbMADS67	MG922739	Scaffold1248	17093	235	27087	10.07	8	7	Type II	MIKCc	AGL17
HbMADS68	MG922740	Scaffold0686	8199	238	27494.3	9.86	8	7	Type II	MIKCc	AGL17
HbMADS69	MG922741	Scaffold0490	867	288	33003.1	10.03	1	0	Type I	Mβ	Mβ
HbMADS70	MG922742	Scaffold0419	6822	222	25524.3	10.18	9	8	Type II	MIKCc	AG
HbMADS71	MG922743	Unknown		164	19007.6	10.59	Unknown	Unknown	Type II	MIKCc	HbMADS71
HbMADS72	MG922744	Scaffold0611	2965	211	25061.8	9.48	7	6	Type II	MIKCc	GLO
HbMADS73	MG922745	Scaffold0474	1688	235	26779	7.9	8	7	Type II	MIKCc	AGL15
HbMADS74	MG922746	Scaffold0410	708	235	27052.8	10.23	1	0	Type I	Mα	Mα
HbMADS75	MG922747	Scaffold0204	7205	242	27608.4	9.68	8	7	Type II	MIKCc	AGL6
HbMADS76	MG922748	Unknown	Unknown	225	25022.8	5.86	Unknown	Unknown	Type II	Mα	Mα
HbMADS77	MG922749	Scaffold0217	618	205	23487.7	10.37	1	0	Type I	Mα	Mα
HbMADS78	MG922750	Scaffold0377	7952	242	27872.6	9.02	8	7	Type II	MIKCc	AGL2
HbMADS79	MG922751	Scaffold0412	4824	228	25723.3	9.76	7	6	Type II	MIKCc	AGL6
HbMADS80	MG922752	Scaffold0552	5821	273	31695.8	10.23	10	9	Type II	MIKCc	AG
HbMADS81	MG922753	Scaffold0915	2859	349	39588.6	5.13	12	11	Type II	MIKC*	S-clade
HbMADS82	MG922754	Scaffold1091	3170	279	31815	10.1	10	9	Type II	MIKC*	S-clade
HbMADS83	MG922755	Scaffold1115	3255	374	41900.4	6.01	10	9	Type II	MIKC*	S-clade
HbMADS84	MG922756	Scaffold1150	776	240	27170.1	9.95	1	0	Type I	Mγ	Mγ
HbMADS85	MG922757	Scaffold6563	887	152	18036	11.2	4	3	Type II	MIKC*	S-clade
HbMADS86	MG922758	Scaffold0536	1751	213	24375.1	10.48	2	1	Type I	Mα	Mα
HbMADS87	MG922759	Scaffold0217	696	231	25944.7	8.4	1	0	Type I	Mα	Mα
HbMADS88	MG922760	Scaffold0217	537	178	20516	10.5	1	0	Type I	Mα	Mα
HbMADS89	MG922761	Scaffold0209	3627	198	22886.3	9.3	8	7	Type II	MIKC*	S-clade
HbMADS90	MG922762	Scaffold0003	723	240	27466.4	8.65	1	0	Type I	Mγ	Mγ
HbMADS91	MG922763	Scaffold0031	1674	239	27504.8	9.87	2	1	Type I	Mα	Mα
HbMADS92	MG922764	Scaffold0817	954	217	24866.6	9.98	2	1	Type I	Mα	Mα
HbMADS93	MG922765	Scaffold0817	1348	272	30968.5	9.68	3	2	Type I	Mα	Mα
HbMADS94	MG922766	Scaffold1159	1113	239	27395.4	9.54	3	2	Type I	Mγ	Mγ
HbMADS95	MG922767	Scaffold1996	987	328	37493.1	10.2	1	0	Type I	Mβ	Mβ
HbMADS96	MG922768	Scaffold3261	14907	264	30477.6	9.41	8	7	Type II	MIKCc	AGL15
HbMADS97	MG922769	Scaffold3599	978	325	37092.5	10.03	1	0	Type I	Mβ	Mβ
